# Supplementary material for: On heights and plains: How rodents from different habitats cope with three-dimensional environments?
Source: PLoS One. 2022 Mar 10;17(3):e0265176. doi: 10.1371/journal.pone.0265176 (PMC8912188; doi:10.1371/journal.pone.0265176)
Supplement: S1 Data — The attached Excel file provides the raw data of the results and the respective statistics. Each spreadsheet includes the data for the variable specified in its title. (XLSX) [file pone.0265176.s001.xlsx]

## Sheet: total distance traveled
Total distance traveled (m.)
jird	floor + pyramid		spiny	floor + pyramid
jird 1	686.47		spiny1	721.3
jird 10	716.23		spiny10	242.16
jird 2	541.5		spiny2	753.02
jird 3	549.72		spiny3	649.95
jird 4	584.51		spiny5	686.38
jird 5	296.71		spiny6	170.62
jird 6	656.58		spiny7	549.85
jird 7	728.24		spiny8	211.3
jird 8	603.42		spiny9	265.07
jird 9	565.47

## Sheet: normlized distance and time
total	pyramid	floor
6.25	4	2.25
cumulative distance (m)							adjusted to area (square m)				normlized distance
			rodent	floor	pyramid		floor	pyramid			Repeated Measures Analysis of Variance (Spreadsheet2)_x000D_ Sigma-restricted parameterization_x000D_ Effective hypothesis decomposition
			acomys	399.804	327.497		99.9511	145.554				SS	Degr. of	MS	F	p
			acomys	1	247.164		0.25	109.851			Intercept	323700	1	323700	203.012	6.98117e-11
			acomys	519.721	239.298		129.93	106.355			Rodents	250.118	1	250.118	0.156864	0.696987
			acomys	168.289	487.657		42.0722	216.737			Error	27106.3	17	1594.49
			acomys	292.883	399.496		73.2207	177.554			LEVEL	18928	1	18928	9.40498	0.00698443
			acomys	1	175.622		0.25	78.0544			LEVEL*Rodents	24277	1	24277	12.0628	0.00290843
			acomys	134.289	421.564		33.5722	187.362			Error	34213.3	17	2012.55
			acomys	1	216.303		0.25	96.1348
			acomys	1	270.065		0.25	120.029			fisher
			jirds	428.676	263.798		107.169	117.244			LSD test; variable DV_1 (Spreadsheet2)_x000D_ Probabilities for Post Hoc Tests_x000D_ Error: Between; Within; Pooled MS = 1803.5, df = 33.549
			jirds	545.506	176.725		136.376	78.5444					acomys	acomys	jirds	jirds
			jirds	414.068	133.428		103.517	59.3013			Rodents	LEVEL	Floor	Pyramid	Floor	Pyramid
			jirds	407.495	148.226		101.874	65.878			acomys	Floor		0.000310844	0.00727919	0.0153655
			jirds	442.707	147.806		110.677	65.6917			acomys	Pyramid	0.000310844		0.050624	0.025905
			jirds	1	301.715		0.25	134.096			jirds	Floor	0.00727919	0.050624		0.771381
			jirds	442.467	220.111		110.617	97.8272			jirds	Pyramid	0.0153655	0.025905	0.771381
			jirds	543.908	190.333		135.977	84.5925
			jirds	464.407	145.016		116.102	64.4517
			jirds	227.934	343.534		56.9836	152.682
cumulative time (sec)							adjusted
			rodent	floor	pyramid		floor	pyramid			normlized time
			acomys	1888.92	1717.08		472.23	763.147			Repeated Measures Analysis of Variance (Spreadsheet2)_x000D_ Sigma-restricted parameterization_x000D_ Effective hypothesis decomposition
			acomys	1	3605.04		0.25	1602.24				SS	Degr. of	MS	F	p
			acomys	2231	1374.84		557.75	611.04			Intercept	1.59188e+07	1	1.59188e+07	952.144	2.22045e-16
			acomys	1091.36	2514.64		272.84	1117.62			Rodents	171535	1	171535	10.26	0.00521247
			acomys	1572.76	2033.12		393.19	903.609			Error	284221	17	16718.9
			acomys	1	3605		0.25	1602.22			LEVEL	2.45397e+06	1	2.45397e+06	11.5215	0.00344982
			acomys	1164.44	2441.44		291.11	1085.08			LEVEL*Rodents	2.18342e+06	1	2.18342e+06	10.2512	0.00522776
			acomys	1	3604.88		0.25	1602.17			Error	3.62084e+06	17	212991
			acomys	1	3605		0.25	1602.22
			jirds	2443.56	1162.48		610.89	516.658
			jirds	2408.72	1197.32		602.18	532.142
			jirds	3089.96	516.08		772.49	229.369			LSD test; variable DV_1 (Spreadsheet2)_x000D_ Probabilities for Post Hoc Tests_x000D_ Error: Between; Within; Pooled MS = 1149E2, df = 19.653
			jirds	2965.36	640.68		741.34	284.747					acomys	acomys	jirds	jirds
			jirds	2569.48	1036.56		642.37	460.693			Rodents	LEVEL	Floor	Pyramid	Floor	Pyramid
			jirds	1	3605.04		0.25	1602.24			acomys	Floor		0.000286166	0.0384417	0.0261963
			jirds	2446.56	1159.48		611.64	515.324			acomys	Pyramid	0.000286166		0.000532405	0.000818583
			jirds	2804.16	792.24		701.04	352.107			jirds	Floor	0.0384417	0.000532405		0.890379
			jirds	2836.68	769.36		709.17	341.938			jirds	Pyramid	0.0261963	0.000818583	0.890379
			jirds	1091.2	2514.84		272.8	1117.71

## Sheet: first time on the floor
first time on the floor (Fg. 4)
rodent	level	time(sec)		one way ANOVA
spiny1	0	167.72			SS	Degr. of	MS	F	p
spiny2	0	9.6		Intercept	3.97564e+06	1	3.97564e+06	15.048	0.00219117
spiny3	0	1953.4		species	1.77333e+06	1	1.77333e+06	6.71213	0.023624
spiny5	0	916.24		Error	3.17038e+06	12	264198
spiny7	0	1590.32
jird 1	0	532.68
jird 10	0	24.96
jird 2	0	34.96
jird 3	0	230.92
jird 4	0	158.68
jird 6	0	342.36
jird 7	0	47.84
jird 8	0	3.4
jird 9	0	286.4

## Sheet: level changes
original data									add +1									proportion							asin transformation
trial.name	change01	change12	change23	change34	change45	sum			trial.name	change01	change12	change23	change34	change45	sum			trial.name	change01	change12	change23	change34	change45		trial.name	change01	change12	change23	change34	change45
acomys1	59	45	42	28	14	188			acomys1	60	46	43	29	15	193			acomys1	0.310881	0.238342	0.222798	0.150259	0.0777202		acomys	0.591452	0.510029	0.491575	0.398062	0.282527
acomys10	0	2	10	12	12	36			acomys10	1	3	11	13	13	41			acomys10	0.0243902	0.0731707	0.268293	0.317073	0.317073		acomys	0.156816	0.273913	0.544476	0.598123	0.598123
acomys2	89	49	38	28	30	234			acomys2	90	50	39	29	31	239			acomys2	0.376569	0.209205	0.16318	0.121339	0.129707		acomys	0.660678	0.475057	0.415837	0.355797	0.368427
acomys3	23	19	16	14	14	86			acomys3	24	20	17	15	15	91			acomys3	0.263736	0.21978	0.186813	0.164835	0.164835		acomys	0.53932	0.48794	0.446952	0.418072	0.418072
acomys5	109	61	48	46	36	300			acomys5	110	62	49	47	37	305			acomys5	0.360656	0.203279	0.160656	0.154098	0.121311		acomys	0.644184	0.467733	0.41241	0.403406	0.355755
acomys6	0	0	1	1	10	12			acomys6	1	1	2	2	11	17			acomys6	0.0588235	0.0588235	0.117647	0.117647	0.647059		acomys	0.244979	0.244979	0.350106	0.350106	0.934664
acomys7	26	22	29	37	25	139			acomys7	27	23	30	38	26	144			acomys7	0.1875	0.159722	0.208333	0.263889	0.180556		acomys	0.447832	0.411138	0.473985	0.539493	0.438872
acomys8	0	0	1	8	4	13			acomys8	1	1	2	9	5	18			acomys8	0.0555556	0.0555556	0.111111	0.5	0.277778		acomys	0.237941	0.237941	0.339837	0.785398	0.555121
acomys9	0	0	1	12	6	19			acomys9	1	1	2	13	7	24			acomys9	0.0416667	0.0416667	0.0833333	0.541667	0.291667		acomys	0.205569	0.205569	0.292843	0.827113	0.57051
avg	34	22	20.6667	20.6667	16.7778													avg	0.186642	0.139949	0.169129	0.258979	0.245301
sem	14.8345	8.51469	6.69421	5.24106	3.90424
trial.name	change01	change12	change23	change34	change45				trial.name	change01	change12	change23	change34	change45	sum			trial.name	change01	change12	change23	change34	change45		trial.name	change01	change12	change23	change34	change45
jird1	67	17	14	16	6	120			jird1	68	18	15	17	7	125			jird1	0.544	0.144	0.12	0.136	0.056		jird	0.829455	0.389227	0.353742	0.377698	0.238909
jird10	99	59	44	28	16	246			jird10	100	60	45	29	17	251			jird10	0.398406	0.239044	0.179283	0.115538	0.0677291		jird	0.683092	0.510852	0.437215	0.34682	0.263279
jird2	53	21	4	2	0	80			jird2	54	22	5	3	1	85			jird2	0.635294	0.258824	0.0588235	0.0352941	0.0117647		jird	0.9224	0.533729	0.244979	0.18899	0.108679
jird3	43	17	8	2	0	70			jird3	44	18	9	3	1	75			jird3	0.586667	0.24	0.12	0.04	0.0133333		jird	0.872505	0.511973	0.353742	0.201358	0.115728
jird4	65	29	14	10	8	126			jird4	66	30	15	11	9	131			jird4	0.503817	0.229008	0.114504	0.0839695	0.0687023		jird	0.789215	0.499	0.345199	0.293992	0.265209
jird5	0	0	1	5	43	49			jird5	1	1	2	6	44	54			jird5	0.0185185	0.0185185	0.037037	0.111111	0.814815		jird	0.136506	0.136506	0.193658	0.339837	1.12594
jird6	50	24	13	7	3	97			jird6	51	25	14	8	4	102			jird6	0.5	0.245098	0.137255	0.0784314	0.0392157		jird	0.785398	0.51792	0.379525	0.283852	0.199347
jird7	51	37	20	16	8	132			jird7	52	38	21	17	9	137			jird7	0.379562	0.277372	0.153285	0.124088	0.0656934		jird	0.663764	0.554668	0.402278	0.359986	0.2592
jird8	57	33	24	12	10	136			jird8	58	34	25	13	11	141			jird8	0.411348	0.241135	0.177305	0.0921986	0.0780142		jird	0.696274	0.5133	0.434631	0.308513	0.283076
jird9	74	37	24	10	6	151			jird9	75	38	25	11	7	156			jird9	0.480769	0.24359	0.160256	0.0705128	0.0448718		jird	0.766163	0.516165	0.411866	0.268767	0.213447
avg	55.9	27.4	16.6	10.8	10
sem	8.42608	5.25451	4.11921	2.61902	4.17813
	change01	change12	change23	change34	change45
spiny	34	22	20.6667	20.6667	16.7778
jirds	55.9	27.4	16.6	10.8	10
Repeated measures ANOVA
	SS	Degr. of	MS	F	p
Intercept	18.0583	1	18.0583	9437.97	0
species	0.00612933	1	0.00612933	3.20343	0.0913122
Error	0.0325272	17	0.00191337
CHANGES-	0.396375	4	0.0990936	2.70796	0.0372533
CHANGES-*species	0.901897	4	0.225474	6.1616	0.00027232
Error	2.48836	68	0.0365935
Fisher's LSD post hoc
		acomys	acomys	acomys	acomys	acomys	jird	jird	jird	jird	jird
species	CHANGES-	change 01	change 12	change 23	change 34	change 45	change 01	change 12	change 23	change 34	change 45
acomys	change 01		0.611223	0.96157	0.247449	0.331805	0.00031295	0.497007	0.461246	0.14264	0.180552
acomys	change 12	0.611223		0.577965	0.0980785	0.141334	4.15612e-05	0.210157	0.874219	0.370814	0.443551
acomys	change 23	0.96157	0.577965		0.267402	0.356123	0.000375832	0.532272	0.428729	0.128602	0.163657
acomys	change 34	0.247449	0.0980785	0.267402		0.850552	0.0162075	0.519927	0.0421183	0.00638351	0.00912642
acomys	change 45	0.331805	0.141334	0.356123	0.850552		0.00918958	0.667662	0.0678433	0.0114697	0.0161019
jird	change 01	0.00031295	4.15612e-05	0.000375832	0.0162075	0.00918958		0.0053557	8.11454e-05	6.71335e-06	1.05222e-05
jird	change 12	0.497007	0.210157	0.532272	0.519927	0.667662	0.0053557		0.19233	0.0491689	0.0640372
jird	change 23	0.461246	0.874219	0.428729	0.0421183	0.0678433	8.11454e-05	0.19233		0.494932	0.573403
jird	change 34	0.14264	0.370814	0.128602	0.00638351	0.0114697	6.71335e-06	0.0491689	0.494932		0.904524
jird	change 45	0.180552	0.443551	0.163657	0.00912642	0.0161019	1.05222e-05	0.0640372	0.573403	0.904524

## Sheet: key locations- ranked data
	animal #	level of key location	time in location (sec)	Rank order
jirds	1	floor center	10745	1			Jirds									Spiny mice
jirds	1	floor center	8305	2			one way anova									one way anova
jirds	1	floor center	2680	3			index * time									index * time
jirds	1	floor perimeter	1662	4
jirds	1	floor perimeter	1586	5													SS	Degr. of	MS	F	p
jirds	1	floor center	1575	6				SS	Degr. of	MS	F	p				Intercept	5.66427e+08	1	5.66427e+08	26.7239	7.70609e-07
jirds	1	floor center	1477	7			Intercept	1.57667e+09	1	1.57667e+09	162.612	0				index	1.84457e+09	17	1.08504e+08	5.11921	1.21661e-08
jirds	1	floor perimeter	1367	8			index	2.54587e+09	10	2.54587e+08	26.2572	0				Error	3.05216e+09	144	2.11955e+07
jirds	1	floor center	1080	9			Error	9.50197e+08	98	9.69589e+06
jirds	1	pyramid 1	911	10
jirds	1	floor perimeter	788	11
jirds	2	floor center	20094	1
jirds	2	floor center	17624	2
jirds	2	floor center	3710	3
jirds	2	floor center	3247	4
jirds	2	floor perimeter	1535	5
jirds	2	floor center	1530	6
jirds	2	floor center	948	7
jirds	2	no location	1	8
jirds	2	no location	1	9
jirds	2	no location	1	10
jirds	2	no location	1	11
jirds	3	floor center	19661	1
jirds	3	floor center	10870	2
jirds	3	floor center	8391	3
jirds	3	floor center	4171	4
jirds	3	floor center	1682	5
jirds	3	floor perimeter	1192	6
jirds	3	floor center	1011	7
jirds	3	floor center	840	8
jirds	3	no location	1	9
jirds	3	no location	1	10
jirds	3	no location	1	11
jirds	4	floor center	10115	1
jirds	4	floor center	8367	2
jirds	4	floor center	3703	3
jirds	4	floor center	3478	4
jirds	4	floor perimeter	1426	5
jirds	4	pyramid 2	1354	6
jirds	4	pyramid 1	1143	7
jirds	4	floor center	1023	8
jirds	4	no location	1	9
jirds	4	no location	1	10
jirds	4	no location	1	11
jirds	5	pyramid 5	29671	1
jirds	5	pyramid 4	20450	2
jirds	5	pyramid 4	14042	3
jirds	5	pyramid 4	11406	4
jirds	5	pyramid 3	850	5
jirds	5	pyramid 3	765	6
jirds	5	no location	1	7
jirds	5	no location	1	8
jirds	5	no location	1	9
jirds	5	no location	1	10
jirds	5	no location	1	11
jirds	6	floor center	8528	1
jirds	6	floor center	8134	2
jirds	6	floor center	6034	3
jirds	6	floor center	2925	4
jirds	6	floor center	1976	5
jirds	6	floor perimeter	1776	6
jirds	6	floor perimeter	1661	7
jirds	6	pyramid 2	1059	8
jirds	6	pyramid 2	963	9
jirds	6	no location	1	10
jirds	6	no location		11
jirds	7	floor center	15656	1
jirds	7	floor center	15279	2
jirds	7	floor center	4993	3
jirds	7	floor center	4603	4
jirds	7	floor center	1259	5
jirds	7	floor center	1194	6
jirds	7	floor center	803	7
jirds	7	floor perimeter	729	8
jirds	7	no location	1	9
jirds	7	no location	1	10
jirds	7	no location	1	11
jirds	8	floor center	24530	1
jirds	8	floor center	5278	2
jirds	8	floor center	3350	3
jirds	8	floor center	2882	4
jirds	8	floor center	1883	5
jirds	8	floor center	1835	6
jirds	8	floor perimeter	1248	7
jirds	8	floor perimeter	1215	8
jirds	8	floor center	827	9
jirds	8	no location	1	10
jirds	8	no location	1	11
jirds	9	pyramid 1	7876	1
jirds	9	pyramid 2	4958	2
jirds	9	pyramid 3	4579	3
jirds	9	pyramid 4	4011	4
jirds	9	pyramid 1	2663	5
jirds	9	pyramid 1	2074	6
jirds	9	floor perimeter	1487	7
jirds	9	floor perimeter	1355	8
jirds	9	no location	1	9
jirds	9	no location	1	10
jirds	9	no location	1	11
jirds	10	floor center	10160	1
jirds	10	floor center	5897	2
jirds	10	floor center	5250	3
jirds	10	floor center	4817	4
jirds	10	pyramid 1	1915	5
jirds	10	floor perimeter	1822	6
jirds	10	floor center	1368	7
jirds	10	pyramid 2	1109	8
jirds	10	no location	1	9
jirds	10	no location	1	10
jirds	10	no location	1	11
Spiny	1	floor center	3204	1
Spiny	1	floor perimeter	2315	2
Spiny	1	pyramid 3	2031	3
Spiny	1	floor perimeter	1946	4
Spiny	1	floor perimeter	1738	5
Spiny	1	floor perimeter	1487	6
Spiny	1	floor perimeter	1460	7
Spiny	1	floor perimeter	1304	8
Spiny	1	pyramid 1	1111	9
Spiny	1	floor center	976	10
Spiny	1	no location	1	11
Spiny	1	no location	1	12
Spiny	1	no location	1	13
Spiny	1	no location	1	14
Spiny	1	no location	1	15
Spiny	1	no location	1	16
Spiny	1	no location	1	17
Spiny	1	no location	1	18
Spiny	2	floor perimeter	2839	1
Spiny	2	floor perimeter	2608	2
Spiny	2	floor perimeter	2556	3
Spiny	2	floor perimeter	2166	4
Spiny	2	floor center	1905	5
Spiny	2	floor perimeter	1502	6
Spiny	2	floor center	1318	7
Spiny	2	floor center	1279	8
Spiny	2	pyramid 2	1062	9
Spiny	2	no location	1	10
Spiny	2	no location	1	11
Spiny	2	no location	1	12
Spiny	2	no location	1	13
Spiny	2	no location	1	14
Spiny	2	no location	1	15
Spiny	2	no location	1	16
Spiny	2	no location	1	17
Spiny	2	no location	1	18
Spiny	3	pyramid 4	7888	1
Spiny	3	floor perimeter	3776	2
Spiny	3	pyramid 2	2685	3
Spiny	3	pyramid 4	2330	4
Spiny	3	pyramid 4	1958	5
Spiny	3	floor center	1381	6
Spiny	3	floor perimeter	759	7
Spiny	3	floor center	673	8
Spiny	3	pyramid 1	528	9
Spiny	3	no location	1	10
Spiny	3	no location	1	11
Spiny	3	no location	1	12
Spiny	3	no location	1	13
Spiny	3	no location	1	14
Spiny	3	no location	1	15
Spiny	3	no location	1	16
Spiny	3	no location	1	17
Spiny	3	no location	1	18
Spiny	5	floor center	4009	1
Spiny	5	floor center	1844	2
Spiny	5	floor perimeter	1802	3
Spiny	5	pyramid 2	1579	4
Spiny	5	floor center	1186	5
Spiny	5	floor perimeter	815	6
Spiny	5	no location	1	7
Spiny	5	no location	1	8
Spiny	5	no location	1	9
Spiny	5	no location	1	10
Spiny	5	no location	1	11
Spiny	5	no location	1	12
Spiny	5	no location	1	13
Spiny	5	no location	1	14
Spiny	5	no location	1	15
Spiny	5	no location	1	16
Spiny	5	no location	1	17
Spiny	5	no location	1	18
Spiny	6	pyramid 4	44517	1
Spiny	6	pyramid 5	28864	2
Spiny	6	pyramid 4	9783	3
Spiny	6	pyramid 4	2278	4
Spiny	6	pyramid 4	1212	5
Spiny	6	pyramid 4	1006	6
Spiny	6	pyramid 4	839	7
Spiny	6	pyramid 2	786	8
Spiny	6	no location	1	9
Spiny	6	no location	1	10
Spiny	6	no location	1	11
Spiny	6	no location	1	12
Spiny	6	no location	1	13
Spiny	6	no location	1	14
Spiny	6	no location	1	15
Spiny	6	no location	1	16
Spiny	6	no location	1	17
Spiny	6	no location	1	18
Spiny	7	floor perimeter	4437	1
Spiny	7	pyramid 4	3028	2
Spiny	7	floor perimeter	2558	3
Spiny	7	floor perimeter	1508	4
Spiny	7	pyramid 2	1323	5
Spiny	7	floor perimeter	1017	6
Spiny	7	floor perimeter	1000	7
Spiny	7	pyramid 1	684	8
Spiny	7	no location	1	9
Spiny	7	no location	1	10
Spiny	7	no location	1	11
Spiny	7	no location	1	12
Spiny	7	no location	1	13
Spiny	7	no location	1	14
Spiny	7	no location	1	15
Spiny	7	no location	1	16
Spiny	7	no location	1	17
Spiny	7	no location	1	18
Spiny	8	pyramid 3	40250	1
Spiny	8	pyramid 3	6095	2
Spiny	8	pyramid 4	2205	3
Spiny	8	pyramid 3	2073	4
Spiny	8	pyramid 2	1698	5
Spiny	8	pyramid 3	1522	6
Spiny	8	pyramid 3	1422	7
Spiny	8	pyramid 4	1413	8
Spiny	8	pyramid 3	1411	9
Spiny	8	pyramid 4	1389	10
Spiny	8	pyramid 3	1326	11
Spiny	8	pyramid 2	1176	12
Spiny	8	pyramid 4	1152	13
Spiny	8	pyramid 4	1042	14
Spiny	8	pyramid 2	911	15
Spiny	8	no location	1	16
Spiny	8	no location	1	17
Spiny	8	no location	1	18
Spiny	9	pyramid 3	20042	1
Spiny	9	pyramid 4	9139	2
Spiny	9	pyramid 3	8015	3
Spiny	9	pyramid 2	5735	4
Spiny	9	pyramid 4	3167	5
Spiny	9	pyramid 4	2872	6
Spiny	9	pyramid 4	1734	7
Spiny	9	pyramid 3	1467	8
Spiny	9	pyramid 3	1462	9
Spiny	9	pyramid 2	1376	10
Spiny	9	pyramid 4	1352	11
Spiny	9	pyramid 2	1338	12
Spiny	9	pyramid 4	1234	13
Spiny	9	pyramid 3	1182	14
Spiny	9	pyramid 2	1103	15
Spiny	9	pyramid 2	985	16
Spiny	9	pyramid 2	984	17
Spiny	9	pyramid 3	659	18
Spiny	10	pyramid 2	1052	1
Spiny	10	no location	1	2
Spiny	10	no location	1	3
Spiny	10	no location	1	4
Spiny	10	no location	1	5
Spiny	10	no location	1	6
Spiny	10	no location	1	7
Spiny	10	no location	1	8
Spiny	10	no location	1	9
Spiny	10	no location	1	10
Spiny	10	no location	1	11
Spiny	10	no location	1	12
Spiny	10	no location	1	13
Spiny	10	no location	1	14
Spiny	10	no location	1	15
Spiny	10	no location	1	16
Spiny	10	no location	1	17
Spiny	10	no location	1	18
